# Supplementary material for: Zebularine potentiates anti-tumor immunity by inducing tumor immunogenicity and improving antigen processing through cGAS-STING pathway
Source: Commun Biol. 2024 May 16;7:587. doi: 10.1038/s42003-024-06271-w (PMC11099016; doi:10.1038/s42003-024-06271-w)
Supplement: Supplementary file 4 — Supplementary Data [file 42003_2024_6271_MOESM4_ESM.xlsx]

## Sheet: Figure1
	Figure 1A	Days	Mock (n=7)							Freeze-thawed (n=7)							Zebularine (n=8)									Decitabin (n=8)								Oxaliplatin (n=8)								Platinum (n=8)
	tumor volume (mm3)	0	0	0	0	0	0	0	0	0	0	0	0	0	0		0	0	0	0	0	0	0	0	0	0	0	0	0	0	0	0	0	0	0	0	0	0	0	0		0	0	0	0	0	0	0
		10	134.519	118.288	262.396	107.42	100.676	145.068	171.444	110	120	132	154	101	109	108	42.7662	40.371	25.9269	42.7662	40.371	35.9269	42.7662	40.371	45.9269	77.4764	34.091	37.3032	25.4549	33.7027	10.4405	26.5592	56.52	17.1444	48.2696	37.1776	115.112	28.4861	45.4086	84.9056		54.0049	107.765	60.0787	86.4128	66.0666	69.708	72.5968
		13	234.802	206.33	480.706	144.571	173.393	206.324	231.046	172	185	200	230	142	153	141	68.8025	71.9021	49.4635	68.8025	71.9021	59.4635	68.8025	71.9021	39.4635	69.9529	36.6972	103.62	58.247	202.216	109.649	57.0051	151.926	41.0293	64.998	90.1306	266.562	157.921	152.529	133.345	83.0635	185.365	133.45	253.869	98.2946	120.614	147.002	175.84
		16	477.922	566.33	956.085	234.893	426.651	586.719	577.182	434	451	478	541	405	517	406	170.55	148.94	98	170.55	148.94	108	170.55	148.94	128	108.84	284.071	162.062	201.855	129.313	346.97	251.072	102.515	151.976	114.846	437.135	233.145	98.8786	318.388	418.724	223.725	214.493	223.427	163.531	137.741	376.8	246.302	192.992	247.928
		19	1651.91	933.622	444.507	631.441	1117.61	436.447	585.849	628	700	743	807	598	626	599	179	296	145	212	139.345	165	207	296	185	497.376	359.899	164.158	243.413	575.656	318.632	250.798	206.527	199.926	244.198	582.238	868.777	994.752	633.297	353.434	588.701	485.135	293.632	389.098	287.863	331.584	913.307	534.202	509.672
		22	2256.61	895.076	1290.02		753.6	941.733	979.623	1056	1027	946.45	1201	906	994	914	185	359.899	164.158	243.413	275	260	368.891	515.656	318.632	259.05		502.902	473.231	647.091	275.813	352.311	235.762	635.523	1158.47	226.758	978.387	648.766	324.483	500.045	709.744	542.356	347.46	511.611	396.111	552.879	586.395	1275.69	672.588
		25	1011.24		1359.93	1412.43	1097.6	2279.64	1670.48	1700	1770	1124.67	1597.43	1690	1580	1679	857.637	299.565	385.404	498.208	228.906	306.428	438.939	169.717		994.433	387.463	409.289	525.95	449.334	762.853	478.403	433.415	566.456	976.854	844.786	1096.07	1130.87	409.685	406.643	680.605	432.692	736.26	740.621	581.308	540.65	1308.99	528.36	685.776
		28	4823.04	1809.69	2925		2747.5	2419.89	1694.22	2091.62	1809.69	2325	2747.5	2419.89	1994.22		643.775	355.946	505.247	946.248	530.541	646.228	569.885			643.775	485.946	525.247	1046.25	500.541	826.228	927.116	589.885	1303.38	1072.26	1418.79	1034.11	1155.23	522.496	667.313	534.707	1007.51	1062.68	1069.11	913.049	1252.7	1695.08	883.119	876.855
		31															1168.47	826.319	795.165	911.56	737.988	507.874	755.749			1168.47	1026.32	695.165	1111.56	637.988	797.874	805.749	751.02	1696.23	1628.72	1467.54	1577.15	1531.57	1222.6	739.784	1262.05	2251.09	1725.74	1607.84	1506.41	2402.53	1295.98	871.873	1713.18
		34															1658	1233	1014	1040	976	1009	1079			1899.07	1728.26	1077.57	1231.4	1045.9	1074.38	1119.25	1133.54	3048.01	1472.44	2625.04	2343.54	1816.65	2514.51	2383.26	2017.8	2455.2	2228.1	2606.2	1965.24	1902.46	2954.11	2642.29	1184.3
	Figure 1B	B16F10				CT26
	Zeb (μM)	0	10	30	100	0	10	30	100
	p-eIF2α/β-Tubulin	0.69	0.933801	1.19481	1.46884	0.0411052	0.104752	0.315373	0.715545
		0.54	0.863	1.208	1.5389	0.04582	0.0981	0.3421	0.7512
		0.61	0.913	1.103	1.4992	0.03971	0.1201	0.32	0.7901
	Figure 1E						Figure 1F
		PBS	DMSO	30uM	100uM			PBS	DMSO	10uM	30uM	100uM
		0.95	1.06	2.7	10			5	8.71	16.94	22.59	28.06
		0.83	1.14	3	11.7			4.1	8.52	19.19	38.19	20.12
		0.79	1.5	3.2	13.4			4.59	7.5	17.75	31.37	28.22
	Figure 1G
		Extracellular ATP B16F10				Intracellular ATP B16F10				Extracellular ATP CT26				Intracellular ATP CT26				Extracellular ATP MC38				Intracellular ATP MC38
		DMSO	30(μM)	100(μM)		DMSO	30(μM)	100(μM)		DMSO	30(μM)	100(μM)		DMSO	30(μM)	100(μM)		DMSO	10(μM)	30(μM)		DMSO	10(μM)	30(μM)
		0.02	0.035	0.048		10.198	9.096	6.841		0.012	0.032	0.041		6.417	2.664	0.124		0.007	0.014	0.031		8.453	3.033	2
		0.016	0.034	0.048		10.174	9.162	6.226		0.012	0.033	0.04		6.551	2.62	0.13		0.005	0.015	0.024		8.046	3.162	2.04
		0.015	0.038	0.047		9.92	9.447	6.361		0.013	0.021	0.029		6.458	2.314	0.131		0.009	0.02	0.016		7.167	3.774	1.988
		0.016	0.041	0.047		9.929	9.56	6.559		0.014	0.025	0.037		6.503	2.311	0.161		0.011	0.019	0.016		8.253	3.99	2.186
		0.012	0.04	0.046		10.828	7.524	8.104		0.01	0.027	0.033		6.476	2.444	0.232		0.008	0.016	0.02		7.646	3.003	2.164
[truncated: 8 more columns]

## Sheet: Figure 2
	Figure 2D
			4T1		B16F10		CT26		MC38
	PBS	LPS	DMSO	Zeb	DMSO	Zeb	DMSO	Zeb	DMSO	Zeb
	19.5	58.5	43.2	62.3	38.3	58.1	43.9	54	44.5	58.4
	20.6	65.6	40.4	56.2	39.6	54.7	39	58.3	39.2	55.5
	18.6	54.1	38.9	71.5	43.9	52.4	43.2	63.5	46.6	60
	Figure 2E								Figure 2F		Mock	Zeb		Mock	Zeb
		CD80 MFI on CD11c+ cells	Mock	Zeb	CD86 MFI on CD11c+ cells	Mock	Zeb			CD80 MFI on CD11c+ cells	291	304	CD86 MFI on CD11c+ cells	222	343
			325	405		278	392				112	388		151	331
			245	360		237	340				192	314		168	399
			245	320		232	332				183	374		266	299
			233	433		232	421				149	431		188	367
	Figure 2G												Figure 2H
		PBS	Zeb			PBS	Zeb			PBS	Zeb			PBS	Zeb			PBS	Zeb			PBS	Zeb
	CD11b+ on CD45 cells	0.296101	0.613501		CD11C+ MHCII+ on CD45 cells	0.0962329	0.192639		CD80+ CD86+ on CD45 cells	0.0601085	0.152148		CD11b+ on CD45 cells	1.148	2.0384		CD11C+ MHCII+ on CD45 cells	0.0789824	0.209902		CD80+ CD86+ on CD45 cells	0.00526813	0.110199
		0.293006	0.64999			0.0876087	0.0911542			0.0679773	0.168347			1.36756	1.63792			0.105165	0.194871			0.0315496	0.110687
		0.27614	0.414501			0.0532951	0.104454			0.0604747	0.11777			1.27925	1.60943			0.0631949	0.121029			0.0157987	0.0262633
		0.332856	0.596026			0.0632426	0.102517			0.0998568	0.179404			1.575	2.17728			0.100013	0.278692			0.015802	0.0997717
		0.20289	0.781402			0.0450416	0.136745			0.0338827	0.294588			1.6856	1.5872			0.0894586	0.205234			0.0105561	0.0948179
	Figure 2I								Figure 2J
	CD4+ on CD45+ %	PBS	Zeb		CD8+ on CD45+ %	PBS	Zeb			PBS	Zeb
		11.2	24.1			10.6	30.4			68.9	94.2
		8.2	22.3			10.7	25.8			70.1	152.5
		7.5	19.7			7.7	20.3			67.3	176.4
		6	15.2			7.9	15.4			67.1	167.9
			12.9				10.9			74.1	196
										75.2	146.7
										65.2	149.4
										79.7	165.6
										89.4	148.5
										84.4	115.3
										85.9	81.5
										100.6	84.1
										116	82.6
										72.8	143.3
										97.2	89.8
										139	119
	Figure 2N									Figure 2O
			DMSO			Zebularine						DMSO			Zeb
		B16F10	5.76	5.83	6.09	19.7	19.2	20.3			B16F10	4.42	4.49	4.59	17.7	16.5	16.9
		CT26	4.91	5.18	5.42	7.02	6.55	6.82			CT26	31.1	30.1	30.1	43.1	46.2	40.6
	Figure 2R
	CD4+ cells		DMSO			Zeb				CD8+ cells		DMSO			Zeb
		B16F10	17.9	18.9	18.1	25.4	23.7	24.4			B16F10	21.2	23.1	19.3	26.2	23.7	25.6
		CT26	6.54	7.56	6.6	22.1	22.9	21.6			CT26	6.15	6.26	5.36	14.4	12.4	12.1

## Sheet: Figure 3
	Figure 3A		B16F10
		Days	Mock						Zeb								Mock	Zeb
	Tumor volume mm3	7	58.53	48.74	47.95	45.84	43.05	38.03	58.28	50.45	47.91	45.66	42.83	38.31		Tumor Weight	2.635	1.413
		9	282.61	140.25	307.3	248.02	233.04	170.35	118.52	163	84.09	121.75	122.15	87.6			2.495	1.227
		11	415.36	353.03	499.99	590.39	377.15	548.75	293.09	307.83	274.53	410.5	193.45	169.43			1.991	1.059
		13	873.03	1211.48		1156.18		1053.08	481.56	566.22	372.48		399.56	235.08			1.598	1.057
		15	1362.17	1756.08	1475.1				864.7	983.63	599.79		468	468.52			1.875	0.939
		CT26
		Day	Mock						Zeb								Mock	Zeb
	Tumor volume mm3	8	68.4	41.4	58.6	59.3	51.3	51.1	53.3	63.6	51	48.2	61	52.2		Tumor Weight	2.06	0.85
		10	178.03	153.99	221.45	206.44	196.65	177.2	99.43	141.89	125.14	105.19	122.21	90.43			2.16	0.31
		12	330.62	246.71	303.09	248.59	312.19	325.31	106.76	161.55	183.28	139.34	259.94	134.65			1.68	0.65
		14	494.44	420.45	450.09	440.39	359.72	506.92	160.88	300.32	262.82	207.25	371.47	115.87			1.18	0.96
		16	619.03	571.26	324.54	590.79	459.51	562.71	193.08	312.38	263.22	215.49	393.59	133.89			0.81	0.69
		18	789.62	743.05	676.54	662.96	650.43	656.2	223.57	391.37	283.57	266.58	411.74	167.86			1.48	0.62
		20	940.32	829.96		784.73	670.59	613.67	305.33	350.8	280.28	271.15	384.1	139.09
		MC38
		Day	Mock						Zeb								Mock	Zeb
	Tumor volume mm3	6	38.1322	46.4877	46.943	63.5976	64.1926	60.231	35.0424	42.1765	42.5617	55.6827	56.7817	65.8667		Tumor Weight	1.232	0.484
		8	76.1262	91.0129	90.3315	93.1544	87.1507	91.234	55.4885	65.4418	50.6984	107.815	72.2263	128.616			0.753	0.424
		10	79.2693	153.048	116.97	186.045	144.691	183.123	74.6734	64.5364	97.7137	102.207	108.696	252.132			0.761	0.252
		12	170.995	278.003	247.934	273.473	194.994	265.345	98.439	74.1401	116.808	163.787	174.785	204.037			0.673	0.275
		14	239.626	289.65	261.562	401.113	321.078	392.345	154.912	108.316	107.35	154.135	186.28	289.257			1.105	0.237
		16	384.298	453.567	370.729	572.707	422.544	572.134	204.623	124.08	159.109	182.588	162.275	452.129			0.43	0.121
		18	538.128	610.416	440.245	908.842	532.963	894.234	184.883	118.183	188.947	198.772	182.874	191.046
	Figure 3B
		B16F10
		Days	Mock				Zeb						Mock	Zeb
	Tumor volume mm3	8	122.84	79.68	71.98	46.33	100.76	83.79	75.16	66.05		Tumor Weight	4.8	5
		11	386.8	310.32	259.62	198.17	392.41	333.87	272.56	255.15			3.6	2.5
		14	565.3	492.48	444.6	459.95	561.5	548.05	651.9	494.32			4.1	3.9
		17	836.07	910.79	797.53	771.36	984.79	702.17	1033.77	963.86			2.9	2.7
		20	1704.6	1367.35	1528.64	1363.99	1497.23	1143.93	1702.64	1244.67
		CT26
		Day	Mock						Zeb								Mock	Zeb
	Tumor volume mm3	8	68.4	51.4	48.6	59.3	45.3	55.1	55.3	60.6	55	50.2	57	50.2		Tumor Weight	1.86	1.75
		10	168.03	163.99	198.45	184.44	196.65	167.2	128.03	133.99	181.45	176.44	156.65	137.2			1.76	1.54
		12	340.62	266.71	298.09	268.59	332.19	315.31	300.62	246.71	303.09	258.59	302.19	305.31			1.68	1.65
		14	494.44	410.45	440.09	430.39	369.72	516.92	474.44	400.45	410.09	400.39	369.72	468.92			2.08	1.96
		16	619.03	561.26	334.54	580.79	469.51	552.71	649.03	561.26	424.54	560.79	449.51	562.71			1.58	1.62
		18	779.62	723.05	676.54	672.96	660.43	646.2	759.62	703.05	606.54	632.96	610.43	606.2
		20	950.32	839.96		794.73	680.59	623.67	960.32	859.96		800.73	660.59	643.67
		MC38
		Days	Mock					Zeb							Mock	Zeb
	Tumor volume mm3	8	86.13	50	61.78	84.19	83.02	71.36	85.11	72	71.1	91.23		Tumor Weight	1.55	1.5
		11	225.6	195.83	242.39	262.3	223.32	191.52	241.78	154.15	257.72	180.55			1.9	1.38
		14	378.33	306.98	307.52	264.35	336.72	367.39	341.77	286.66	437.33	220.92			1.5	1.4
		17	514.99	568.51	420.42	442.56	487.01	425.34	427.61	462.58	487.63	417.06			2.1	1.5
		20	662.35	655.52	537	854.62	720.2	687.61	786.1	659.98	623.44	821.12			1.4	1.7
		23	1141.23	990.59	907.92	799.8	1193.11	860.62	917.93	910.53	717.98	805.15
	Figure 3C
		Days	Control					Control+Isotype					Zeb					CD8 Block mAb					Zeb+CD8 Block mAb
	Tumor volume mm3	7	19.78	20.1	23.83	26.85	19.63	30.52	20.25	24.98	30.77	33.28	30.77	23.88	20.88	18.84	18.84	39.49	18.84	25	20.92	16.98	18.57	16.01	37.81	9.16	20.4
		9	91.14	108.33	105.77	65.08	88.78	102.17	83.08	95.36	116.59	83.2	66.78	37.68	56.54	13.78	24.18	165.12	57.8	129.26	91.69	117.16	66.02	95.51	108.35	23.81	101.74
		11	219.8	307.13	283.62	206.22	470.38	383.62	361.1	457.51	442.15	489.17	91.27	113.14	151.4	61.24	34.59	803.16	338.29	684.44	381.37		146.02	261.25	272.2		326.36
		13	389.36	543.8	625.29	306.25	884.22	801.48	745.29	824.25	787.66	863.5	140.32	188.32	226.47	70.6	103.13	1135.21	992.44	985.54	679.53	221.67	370.52	564.79	604.19		558
		15	669.13	608.07	618.65	430.62	1166.86	684.82	987.11		897.43	1174.36	150.46	241.79	223.88		117.34	1259.01	1044.42	1160.54	795.24		444.83	614	636.98		939.14
	Figure 3D
		Days	Control				Control+Isotype				Zeb				CD4 Block mAb				Zeb+CD4 Block mAb
	Tumor volume mm3	7	71	49	46	37	66	52	45	32	64	54	41	28	66	53	45	35	61	58	40	40
		9	174.69	190.06	189.11	93.78	144.38	121.41	185.05	144.02	89.49	115.31	78.29	79.35	222.12	140.58	179.21	129.31	179.35	147.57	137.68	108.47
		11	396.7	315.49	400.07	284.33	388.84	282.15	354.68	345.78	172.24	226.91	208.3	265.44	394.58	430.63	391.97	424.59	293.2	262.55	281.37	293.9
		13	714.51	720.68		636.72	1385	741.04	657.2	471	208.93		337.66	263.76	1139.03	808.38	423.55	1356.52	559.55	362	498.75	585.11
		15	832.69	797.82		955.58	1700	834.51	1000		233.87		422.86	330.85	1258.87	902.39	404.18	1511.72		578.28	613.98	662.27
	Figure 3E
		Days	Control					Control+Isotype					Zeb					CD4+ Block mAb					CD8+ Block mAb					CD4+ Block mAb + Zeb					CD8+ Block mAb + Zeb
	Tumor volume mm3	8	87.5	72.2	72.1	56.4	56	85.9	75.4	70.9	58.3	50.3	81.7	75.8	69.6	58.9	50.2	81	77.1	69.2	62.2	48.6	80.8	77.9	66.1	62.6	47.4	80.8	78.1	64.1	62.7	46.2	80.6	78.6	63.6	62.9	44.1
		11	231	206.07	229.53	139.52	184.02	194.31	184.94	233.87	199.95	205.73	130.12	142.32	151.24	73.85	103.11	160.52	156.14	169.91	167.78	163.34	188.16	188.59	220.71	153.89	111.94	205.35	134.83	191.95	158.4	105.72	252.81	181.99	160.94	128.59	126.1
		14	369.86	279.31	329.6	287.34	376.9	404.98	469.43	368.91	352.24	415.27	149.35	176.63	251.05	69.91	136.64	304.74	345.71	368.43	319.15	290.5	303.82	262.25	363.18	327.59	239.46	282.95	272.2	346.19	208.56	143	302.8	438.62	309.48	236.19	255.32
		17	378.56	332.51	391.52	315.77	413.75	472.19	548.03	456.96	412.72	453.67	118.65	158.96	159.16		117.9	528.46	267.57	381.69	482.68	286.7	476.65	370.98	467.86	504.06	439.09	351.89	285	339.43	198	133	390.65	493.69	239.48	320.06	373.88
		20	457.79	553.76	351.68	439.62	478.61	454.25	825.61	563.54	469.43	571.48		200.96	139.34	88.36	64.89	690.52	258.97		531.64	296.46	442.29	367.48	612.71	525.56	515.76	348.33	252.14	422.69	204.1	144.57		533.02		338.27	451.94
	Figure 3G
		Days	Control						Positive- T cells						Mock-T cells						Zeb T cells
	Tumor volume mm3	5	86.1489	78.8693	64.7286	103	47	58.9119	85.32	56.5137	78.2431	79.2787	64.7037	58.9307	85.32	56.6511	91.9124	81.375	64.6121	58.9339	83.4863	82.8854	82.988	81.375	64.086	59.6808
		7	277.55	148.35	162.49	220.38	186.83	265.15	236.9	201.38	246.16	180.11	184.79	166.27	176.26	200.39	193.36	136.9	136.29	153.02	153.36	221.34	123.04	161.12	128.03	93.28
		9	375.3	580.97	258.9	276.95	322.68	315.53	423.66	237.88	369.17	299.17	278.36	332.6	346.11	363.52	209.11	236.73	364.03	293.77	263.85	378.25	167.59	259.56	215.4	174.43
		11	1088.02	1477.02		1036.25	601.99	688.87	1278.48	802.99	893.97	680.07		807.77	1246.05		592.25	769.26	1303.57	695.37	651.56			362.03	407.1	389.99
		13	1827.51	1504.92			1103.34	1083.21	1651.68	1050.45				1396.96	1458.33		1009.38	1137.82	1647.69	996.77	994.46				835.41	722.48
	Figure 3H
		Days	Control				Control+Zeb				Mock-T cells				Zeb-T cells				Mock-T cells+Zeb				Zeb-T cells+Zeb
	Tumor volume mm3	8	92.4915	72.057	68.8091	44.8205	89.1226	62.0199	60.288	54.165	89.646	75.5689	62.6967	49.071	85.4367	81.8206	57.3531	54.3456	88.3103	65.1342	57.486	54.0472	85.0215	79.8636	51.8404	54.2631
		10	293.48	247.57	201.14	170.32	316.72	131.76	229.23	138.18	158.42	155.95	232.36	148.42	153.99	108.4	128.94	187.5	174.11	190.82	125.75	160.88	98.41	155.32	99.86	88.42
		12	655.34	530.66	362.93	346.64	622.51	183.8	768.6	271.84	405.59	359.51	550.85	330.39	364.29	340.54	304.79	352.21	335.45	537.2	288	307.56	208.4	344.37	325.81	159.21
		14	1032.09	858.86	683.28	756.36	976.9		793.4	547.1	615.56	613.79	742.32	573.96	616.33	606.01	532.64	498.38	612.24	877.34	560.8	461.78	397.6	503.7	507.2	386.45
		16	1678.22	1146.53	1004.04	1037.21	1222.59		1100	899	955.7	803.25	1206.89	850.83	958	806	703.47	630.63			952.12	986.72		745.05	654.17	575.67
	Figure 3I
		Days	Control				Control+CD4+				Mock-CD4+ T cells				Zeb-CD4+ T cells
	Tumor volume mm3	7	65.4	65.9	66.1	59.7	63.2	65.3	68.1	60.2	63.5	68.1	61.3	59.6	64.2	65.9	61.6	60.2
		9	244.6	239.5	257.4	259.1	179.4	186.4	169.4	184.2	176.4	187.4	170.4	189.2	251.1	263.4	248.1	268.1
		11	482.4	475.3	496.3	500	423.1	439.1	398.1	452.1	393.1	449.1	402.1	462.1	421.3	443.2	439.1	452.1
		13	1021.3	1104.1	1186.4	985.4	953.1	935.3	1078.2	829.1	879.4	892.1	967.1	925.3	891.4	879.1	903.1	974.4
		15	1473.2	1389.3	1395.3	1298.1	1393.5	1325.4	1365.9	1398.1	1098	1206	1504.1	1227.4	1198.3	1098.2	1167.5	998.4
	Figure 3J
		Days	Control				Control+CD8+				Mock-CD8+ T cells				Zeb-CD8+ T cells
	Tumor volume mm3	7	89.3	78.3	97.1	90.1	88.3	81.3	96.4	88.5	89.5	83.1	94.1	86.5	90.3	82.6	92.1	84.2
		9	401.2	354.5	385.2	334.1	322.7	339.5	279	265.3	305.3	329.5	287.6	275.3	315.8	319.2	297.9	271.2
		11	584.1	537.3	548.1	498	554.2	623.6	542.4	534.2	479	502.4	488.5	556.3	454.7	496.4	467.5	546.3
		13	1126.4	1088.4	1125.3	898.5	1076.1	998.9	1021.1	996.4	788.4	933.1	788.5	974.1	768.9	913.9	798.5	994.1
		15	1543	1612.4	1445.2	1263.4	1503.3	1312.4	1411.1	1303.1	1193.1	1385.6	1058.1	1421.1	999.2	1205.1	1108.1	1421.1

## Sheet: Figure 4
	Figure 4E				Figure 4F
		PBS	Zeb			PBS	Zeb
		16.062	1.154			343	330
		17.545	1.882			477	292
		20.654	3.091			544	317
		9.638	13.566			450	304
		14.11	18.968			407	352
		12.545	12.616			380	162
		43.503	15.081			447	156
		34.635	10.715			491	117
		29.306	17.436			524	385
		20.327	7.735			553	403
		14.572	9.753			404	180
		15.321	14.639			572	188
						515	183
						310	208
						373	141
						441	318
						390	302
						376	272
						395	331
						477	310
						471
						704

## Sheet: Figure 5
	Figure 5E										Figure 5F
		DMSO			Zeb							DMSO			Zeb
	Stat1	1	1	1	1.61	1.913	1.759				Stat1	1	1	1	4.664	3.088	3.544
	Stat2	1	1	1	1.432	1.55	1.391				Stat2	1	1	1	1.442	1.312	1.233
	Ccl4	1	1	1	9.342	9.5	12.613				Ccl4	1	1	1	14.173	12.167	12.43
	Ccl7	1	1	1	8.4	8.831	10.497				Ccl7	1	1	1	2.567	2.431	2.723
	Ccl28	1	1	1	1.729	2.299	2.1				Ccl28	1	1	1	2.805	4.814	2.839
	cxcl2	1	1	1	4.22	6.78	4.022				cxcl2	1	1	1	7.418	5.44	6.391
	Irf1	1	1	1	3.527	3.187	2.852				Irf1	1	1	1	3.664	3.288	2.544
	Irf5	1	1	1	1.537	1.794	1.211				Irf5	1	1	1	4.664	3.088	3.544
	Irf6	1	1	1	3.527	3.587	2.252				Irf6	1	1	1	1.442	1.269	1.233
	Irf7	1	1	1	8.381	8.617	6.764				Irf7	1	1	1	1.049	0.778	0.907
	Irf9	1	1	1	2.211	2.844	2.346				Irf9	1	1	1	1.887	1.797	1.899
	Ifit16	1	1	1	3.752	3.25	3.275				Ifit16	1	1	1	1.588	1.676	1.552
	Oas1a	1	1	1	3.262	2.412	2.448				Oas1a	1	1	1	1.89	1.881	2.426
	Oas2	1	1	1	3.088	3.417	3.936				Oas2	1	1	1	1.269	1.295	1.246
	Oas3	1	1	1	8.45	10	9.267				Oas3	1	1	1	1.049	0.778	0.907
	Figure 5G
		WT+PBS (n=6)							WT+Zeb (n=10)
	Ifnb1	1	0.746	0.525	1.174	0.627	1.402		1.569	2.283	2.338	1.838	2.598	3.723	3.846	1.413	2.593	2.973
	Ifng	1	1.75	1.403	1.041	3.686	1.164		5.537	9.938	9.67	6.542	16.825	6.616	7.976	4.664	6.851	5.81
	Stat1	1	2.54	1.458	1.041	3.187	1.519		8.881	8.32	5.219	6.643	9.377	8.558	9.32	7.975	4.966	7.118
	Stat2	1	1.139	1.07	0.962	1.695	1.032		2.578	3.563	2.945	3.087	5.332	2.549	3.475	2.552	3.114	2.499
	Cxcl2	1	0.084	0.304	0.409	0.084	0.284		0.514	2	1.294	1.946	4.555	1.298	0.797	2.375	2.65	1.733
	cxcl4	1	0.691	0.487	0.738	0.583	0.579		1.01	2.898	2.547	2.253	9.592	3.361	1.759	4.987	4.741	3.232
	Cxcl9	1	5.313	5.879	1.303	2.278	4.73		42.723	72.619	62.56	60.715	93.339	80.391	74.755	79.408	67.667	63.658
	cxcl10	1	0.774	0.599	1.023	1.519	0.966		2.495	3.959	3.243	3.025	3.918	3.419	2.861	4.413	2.146	3.349
	Ifi16	1	3.018	1.797	1.147	3.533	1.723		8.694	12.61	7.848	6.363	15.983	11.431	11.295	10.647	6.593	7.882
	Ifi44	1	7.101	3.296	1.424	7.913	3.071		24.16	31.598	16.703	22.028	33.73	40.423	32.679	36.725	16.588	28.055
	Ccl5	1	0.707	0.5	0.914	1.149	1.052		3.129	4.154	3.21	2.711	5.395	4.776	3.01	4.159	1.464	3.383
	Ccl7	1	0.667	0.781	0.929	1.041	1.482		1.366	2.599	2.005	1.277	6.222	2.456	1.734	2.241	2.001	1.865
	Ccl28	1	1.913	1.15	1.212	1.831	1.1		3.144	2.131	1.21	2.048	2.374	2.595	6.093	4.326	1.251	3.013
	Isg15	1	1.974	1.095	1.105	3.217	2.189		4.855	5.181	3.715	3.984	4.53	6.504	5.044	6.481	2.236	5.163
	Irf1	1	1.279	1.318	0.97	2.734	1.14		3.661	9.986	7.328	6.718	12.857	5.652	5.434	5.079	6.747	5.59
	Irf5	1	0.956	0.641	0.635	1.017	0.478		1.053	1.963	1.544	1.242	3.585	1.266	1.446	1.289	2.033	1.087
	Irf7	1	3.122	1.588	0.871	3.049	1.154		6.105	8.654	6.383	7.365	8.948	9.131	6.989	8.055	3.93	6.512
	Irf9	1	1.953	1.227	0.985	2.023	1.167		3.092	2.808	2.009	2.494	2.536	3.418	3.282	3.055	1.77	2.688

## Sheet: Figure 6
	Figure 6B									Figure 6C
		DMSO			Zeb						DMSO			Zeb
	B2m	1	1	1	2.31	2.254	2.377			B2m	1	1	1	2.752	2.214	2.422
	Erap1	1	1	1	1.541	1.518	1.603			Erap1	1	1	1	1.608	1.396	1.663
	Tapbp	1	1	1	2.574	2.237	2.316			Tapbp	1	1	1	1.546	1.62	1.715
	Tap1	1	1	1	1.872	2.148	2.037			Tap1	1	1	1	1.169	1.23	1.21
	Tap2	1	1	1	1.445	1.804	2.042			Tap2	1	1	1	1.53	1.459	1.627
	H2-Eb1	1	1	1	4.23619	3.68	3.57092			H2-Eb1	1	1	1	2.14	2.19	2.266
	H2-Ab1	1	1	1	5.864	5.36194	7.0092			H2-Ab1	1	1	1	2.407	1.8	1.724
	H2-Aa	1	1	1	3.212	4.272	4.544			H2-Aa	1	1	1	25	26	21
	H2-Q4	1	1	1	3.00878	2.97	2.84559			H2-Q4	1	1	1	5.493	6.102	4.08
	H2-T23	1	1	1	5.64066	5.2813	4.15019			H2-K1	1	1	1	1.883	3.247	1.867
	H2-K1	1	1	1	2.254	2.127	1.881			Cd74	1	1	1	4.067	2.662	3.089
	Cd74	1	1	1	6.41	7.686	8.597			Nlrc5	1	1	1	1.48	1.369	1.383
	Nlrc5	1	1	1	6.979	6.268	5.022
	Psmb8	1	1	1	3.36769	2.69888	3.08375
	Psmb9	1	1	1	3.36769	3.68634	4.08375
	Figure 6D
		DMSO			Zeb
	B2M	1	1	1	1.268	1.163	1.123
	ERAP1	1	1	1	1.689	2.345	1.637
	TAPBP	1	1	1	2.076	1.902	2.001
	TAP1	1	1	1	2.553	3.329	2.037
	TAP2	1	1	1	2.014	1.629	1.606
	HLA-A	1	1	1	1.68	1.578	1.89
	HLA-B	1	1	1	1.239	1.164	1.311
	HLA-C	1	1	1	1.331	1.195	1.431
	CD74	1	1	1	1.371	1.568	1.575
	NLRC5	1	1	1	2.238	1.955	2.122
	Figure 6E
		WT+PBS (n=6)							WT+Zeb (n=10)
	B2m	1	2.395	1.675	3.265	1.392	1.215		7.358	7.05	4.451	4.2	8.651	6.224	8.137	5.124	2.782	6.122
	Tap1	1	2.388	1.704	0.973	2.864	1.5		4.317	6.811	6.805	6.177	10.265	5.253	5.246	5.479	6.113	4.822
	Tap2	1	2.34	1.511	1.066	3.245	1.621		8.036	12.31	7.593	7.691	14.508	9.174	11.037	11.241	7.568	9.318
	Erap1	1	1.139	1.07	0.962	1.695	1.032		2.578	3.563	2.945	3.087	5.332	2.549	3.475	2.552	3.114	2.499
	Tabpb	1	1.691	1.468	0.781	1.41	1.001		1.987	3.162	2.871	3.319	4.74	2.53	2.791	3.107	4.189	2.71
	Psmb8	1	1.908	1.253	1.042	3.267	1.486		4.362	8.258	5.167	6.401	10.938	4.977	4.867	5.806	5.928	7.382
	Psmb9	1	4.729	2.761	1.549	10.107	2.887		21.514	40.055	26.253	21.85	60.508	26.065	22.458	27.943	22.463	29.586
	Psme1	1	1.394	1.083	1.297	1.986	1.613		3.805	4.8	2.716	2.643	4.483	3.85	3.813	3.545	2.177	2.997
	Psme2	1	1.232	1.046	0.882	1.598	1.199		3.354	3.299	2.216	2.076	3.461	2.908	2.573	2.653	1.88	2.626
	Nlrc5	1	3.78	2.713	1.154	6.055	1.96		9.647	20.285	17.66	23.466	29.864	14.091	14.181	19.422	27.19	16.251
	H2-Aa	1	2.887	1.648	0.663	4.051	0.548		2.367	5.69	3.773	3.563	8.851	2.729	3.293	2.398	4.579	3.319
	H2-Ab1	1	3.492	1.755	0.608	4.338	0.44		2.926	4.699	3.02	3.02	5.02	2.26	3.285	1.986	4.824	3.512
	H2-Eb1	1	3.991	2.549	0.792	5.893	0.708		3.162	7.173	4.098	4.403	8.16	3.524	3.897	3.457	7.085	5.435
	H2-Q4	1	2.864	1.307	0.572	1.986	0.735		6.389	4.558	4.162	5.338	7.491	3.902	7.678	5.168	5.357	5.075
	H2-T23	1	1.531	1.215	1.409	1.631	1.472		3.117	5.066	4.668	4.165	9.053	4.177	3.714	4.6	5.118	4.218
	Cd74	1	3.882	2.476	0.937	5.854	0.726		3.403	9.551	6.419	7.631	10.267	5.787	5.064	6.166	14.662	7.456
	Figure 6F					Figure 6G					Figure 6H					Figure 6I					Figure 6J
	DMSO	10uM	30uM	100uM		DMSO	10uM	30uM	100uM		DMSO	5uM	10uM	20uM		DMSO	5uM	10uM	20uM		DMSO	150uM	200uM	250uM
	0.5	3.21	34.6	43.2		8.43	24.7	57.2	70.4		1	1.03	2.92	8.55		0.53	0.36	1.16	7.27		12.3	14.7	15.6	19.5
	0.66	5.35	22.9	47.2		9.32	35.2	51.6	75.1		0.84	1.01	3.4	9.54		0.29	0.3	1.49	7.07		11.1	13.5	14.9	20
	1.26	4.84	27.4	37		7.3	28.8	52.9	62.4		0.58	1.12	2.72	8.61		0.14	0.35	1.29	5.79		10.2	13.6	15.1	18.8
	Figure 6K
	Dnmti mRNA fold change	Control	NC	318	1387			H2-Db/FITC				H2-Kb/APC
		1	1.14	0.65	0.68		NC	5.42	4.67	6.75	4.42	3.32	2.68	3.02	2.72
		1.13	0.968	0.44	0.59		318	16.6	17.1	14.6	13.3	9.92	10.9	9.51	7.84
		0.98	0.981	0.55	0.72		1387	7.19	9.37	4.54	9.04	4.83	4.18	3.19	3.99

## Sheet: Figure 7
	Figure 7A
		shRNA-Ctrl	shRNA-Real/p65 #1	shRNA-Real/p65 #2
		1	0.436	0.534
		1	0.423	0.521
		1.177	0.398	0.452
	Figure 7B
		DMSO			Zeb
	sh-Ctrl	0.53	0.18	0.95	40.2	34	30.1
	sh-Rela/p65	4.29	9.18	2.85	13.2	24.2	22.6
	Figure 7C						Figure 7D
		_DMSO	Zeb	DMSO	Zeb		H2-Kb/APC	DMSO	Zeb	Zeb+ BMS (1 uM)	Zeb+ BMS (5 uM)
		shRNA-Ctrl		shRNA-Real/p65 #2				2.43	44	28.2	22.2
	B2m	1	7.154	1.866	1.051			1.32	36.8	29.3	25.1
		1.068	9.218	1.746	1.01			3.09	56.9	29.6	27.8
		1.056	7.15	1.607	1.053
							H2-Db/FITC	DMSO	Zeb	Zeb+ BMS (1 uM)	Zeb+ BMS (5 uM)
	Psme1	1	4.488	1.662	0.957			0.12	15.2	11.07	10.2
		0.94	3.998	1.588	0.83			0.22	19.37	9.58	11.8
		0.943	3.74	1.596	0.82			0.27	21.6	13	8.36
	Psme2	0.888	3.634	1.032	0.77
		0.98	3.52	1.543	0.794
		1	3.783	1.024	0.771
	Psmb8	1	11.109	0.556	1.463
		0.722	10.286	0.591	1.026
		1.042	12.071	0.611	0.914
	Psmb9	1	11.301	1.352	1.259
		1.023	10.578	1.287	1.344
		1.01	12.984	1.29	1.277
	Figure 7E
			DMSO			Zebularine
	H2-Kb/APC	WT	6.4	4.46	7.76	42.9	33.4	38.5
		cGAS-/-	1.37	5.12	3.51	4.45	3.69	3.84
		STING-/-	0.63	1.6	1.19	3.44	4.87	1.52
		TBK1-/-	0.66	0.46	0.49	5.06	2.71	3.07
		IRF3-/-	0.26	0.22	0.37	0.52	0.76	0.66
		sh-Ifnar1	0.51	0.47	0.72	0.55	1.12	0.4
	H2-Db/FITC	WT	0.59	0.81	1.18	15.2	7.62	17.2
		cGAS-/-	0.69	1.37	1.14	2.61	1.71	1.66
		STING-/-	0.11	0.14	0.14	0.37	0.46	0.39
		TBK1-/-	0.062	0.037	0.031	0.66	0.51	0.34
		IRF3-/-	0.013	0.031	0.013	0.26	0.23	0.22
	Figure 7G
			WT（n=6)							WT+Zeb(n=10)										Ifnar1-/-+Zeb(n=6)
		B2m	1	2.924	1.649	1.655	4.414	1.896		11.973	8.232	5.065	4.849	9.488	9.859	8.151	7.379	2.935	7.538	2.75	1.425	2.047	2.33	2.285	1.81
		Tap1	1	2.86	2.053	1.296	4.112	1.823		5.819	9.292	7.086	8.28	12.124	9.025	6.638	9.4	8.929	7.802	3.961	2.521	3.096	3.004	3.517	2.34
		Tap2	1	3.794	2.378	1.493	5.452	2.464		11.575	15.417	9.385	10.394	28.619	12.038	15.45	12.917	10.743	12.662	4.716	3.238	3.792	4.188	4.466	3.289
		Erap1	1	0.732	0.658	0.644	1.212	0.964		1.756	2.615	2.012	2.05	3.234	2.035	2.197	2.25	2.074	3.034	1.295	0.942	1.269	1.196	1.431	0.809
		Tabpb	1	1.751	1.632	0.957	2.056	1.386		2.977	4.616	3.77	4.798	5.612	4.337	3.835	5.091	6.534	5.112	3.6	3.148	3.484	2.607	3.569	2.334
		Psmb8	1	2.968	2.073	1.54	5.823	2.221		6.274	17.058	9.536	12.128	29.409	9.331	8.718	11.464	11.17	15.464	2.185	1.41	1.871	2.371	1.805	1.504
		Psmb9	1	6.52	3.682	2.565	4.338	4.406		31.243	55.65	35.133	31.629	62.913	39.422	26.913	38.132	28.35	38.184	6.994	3.739	4.542	6.934	6.331	4.363
		Psme1	1	1.584	1.069	1.286	2.175	1.382		3.437	4.112	2.306	2.65	4.321	3.633	3.467	3.039	1.892	2.76	1.334	0.997	1.267	1.304	1.324	0.953
		Psme2	1	1.77	1.427	1.481	2.694	1.712		3.749	4.618	2.831	3.17	4.914	4.311	4.126	3.579	2.83	3.8	1.645	1.265	1.47	1.431	1.735	1.349
		Nlrc5	1	2.32	2.071	0.898	4.981	1.355		6.884	15.188	12.953	18.751	23.249	12.709	12.346	14.183	20.67	13.134	5.972	5.99	3.506	4.001	5.288	3.465
		H2-K1	1	1.693	0.84	0.418	2.089	0.819		3.874	2.861	3.683	3.396	6.237	5.35	3.816	6.147	2.445	2.771	0.179	0.365	0.324	0.681	0.393	0.352
		H2-Q4	1	3.027	1.228	0.85	1.877	0.845		4.155	4.704	3.532	4.116	7.79	4.277	6.054	4.094	5.083	4.104	0.822	0.668	0.986	0.871	1.069	0.507
		H2-T23	1	1.555	1.275	1.41	1.823	1.581		3.121	5.214	4.338	4.343	7.681	4.183	3.483	5.165	4.5	5.464	0.85	0.919	0.875	1.018	1.338	0.782

## Sheet: Figure 8
	Figure 8A
		Day	WT+PBS (n=5)					WT+Zeb(n=5)					cGAS-/-+Zeb(n=5)					STING-/-+Zeb(n=5)					shRela+Zeb(n=6)
	Tumor volume mm3	9	133.4	86.5	64.1	55	40.1	114.8	90.3	62	56.8	38.5	121.4	92.45	71.4	49.8	63.5	113.7	76.3	54.1	75	54.2	117.1	55	54.9	49	42.4	143.1
		11	210.38	249.82	167.86	144.44	56.52	189.55	149.89	174.74	110.69	53	199.7	153.2	174.6	120.4	135.2	207.5	163.5	112.5	143.8	109.4	206.14	130.86	191.57	157.99	94.2	260.86
		13	343.45	383.18	237.38	238.04	123.64	192.17	155.74	169.25	233.43	76.56	323.45	296.18	277.38	218.04	243.64	313.1	323.9	221.6	251.6	198.7	355.42	149.67	186.83	256.42	120.16	499.52
		15	627.23	577.71	237.19	455.35	268.76	242.97	286.11	293.9	302.27	145.87	607.23	483.8	407.19	401.3	411.4	568.3	591.5	376.9	349.8	268.1	632.87	268.44	409.29	247.68	204.41	660.06
		17	863.02	1031.28	438.24		455.51	172.06	326.72	339.03	504.28	229.4	833.02	631.28	608.24	614.2	595.51	703.4	643.6	592.5	525.3	465.1	1080.95	480.81	470.9	452.42	245.78	704.24
		19	1263	1331	638		855	245	431	451	606	339	1063	902	853	853	855	1014	836.4	805.3	759.2	753.9	1480	780	712	804	604	995
		WT+PBS (n=5)	WT+Zeb(n=5)	cGAS-/-+Zeb(n=5)	STING-/-+Zeb(n=5)	shRela+Zeb(n=6)
	Tumor weight/g	2.16	0.81	1.59	1.43	0.9
		1.816	0.32	1.25	1.32	1.2
		1.78	0.61	2.1	1.96	1.3
		1.28	0.97	0.92	1.41	0.8
		0.87	0.59	1.33	0.83	2.1
		1.41	0.72			2.4
	Figure 8B
		Days	WT-PBS (n=5)					WT-Zeb (n=5)					IFNAR1-/-+PBS (n=6)						IFNAR1-/-+Zeb (n=6)
	Tumor volume mm3	8	193.98	91.86	84.36	69.63	55.17	127.91	121.31	77.69	74.18	56.52	155.11	109.27	96.01	83.27	74.73	172.7	146.01	111.91	94.92	84.7	66.27	170.63
		10	217.76	207.16	128.11	157.84	123.64	217.33	136.01	92.53	96.07	63.55	202.22	183.94	176.15	205.98	183.03	269.9	278.73	151.01	288.48	124.92	123.97	214.66
		12	362	381	290	287	319	343	263	201	231	159	412	384	298	389	289	436	432		409	215	209	378
		14	499.81	548.1	442.58	404.6	525.99	469.74	390.7	293.37	383	246.9	608.58	530.82		520.04	351.18	654.58	796.26		636.16	315.21	284.25	529.21
		16	641.82	867.84	558.5	584.59	859.54	463.56	432	289.14	273.65	303.79	836.39	823.05			608.3		976.05		949.1		413.72	542.72
		WT-PBS (n=5)	WT-Zeb (n=5)	IFNAR1-/-+PBS (n=6)	IFNAR1-/-+Zeb (n=6)
	Tumor weight/g	2	1.1	2.1	2.2
		1.4	1	1.8	1.5
		1.5	0.7	1.7	1.2
		1.2	0.6		1.7
		1.7	0.8
	Figure 8C
	Cd11c+ on Cd45+	WT+PBS	WT+Zeb	Cgas-/-+PBS	Cgas-/-+Zeb	Sting-/-+PBS	Sting-/-+Zeb	Ifnar1-/- +PBS	Ifnar1-/- +Zeb
		35	37.7	32.9	28.8	50.4	58.6	11.6	18
		40.9	49.9	43.6	24.6	39.4	36.9	9.69	8.9
		34.1	47.6	35.4	32.6	47.2	44.5	10.5	15.3
		25.9	46.7	40.8	23.2	48.8	36.3	11	7.96
	Cd11b+ MHC II+ on Cd45+	0.7875	1.62487	1.22059	0.8208	1.94544	1.91036	0.8584	0.7776
		0.46626	2.79939	1.07692	0.5781	1.15442	1.13652	0.888573	0.66661
		0.75361	1.9992	1.26732	0.84434	1.60008	1.09915	0.7119	0.91188
		0.45584	1.02273	0.98736	0.63104	1.6104	1.07811	0.7579	0.467252
	Cd80+ Cd86+ on Cd45+	0.0889875	0.422466	0.244118	0.188784	0.299598	0.155503	0.13391	0.0666403
		0.13335	1.03297	0.133538	0.0780435	0.255127	0.189799	0.21148	0.188651
		0.177098	0.39984	0.321899	0.189132	0.321616	0.189054	0.177975	0.0667496
		0.0779486	0.155455	0.166864	0.110432	0.267326	0.111045	0.234191	0.0999919
	Figure 8F
		WT-PBS	WT-Zeb	shRela/p65-Zeb	shIfbar1-Zeb			WT-PBS	WT-Zeb	shRela/p65-Zeb	shIfbar1-Zeb			WT-PBS	WT-Zeb	shRela/p65-Zeb	shIfbar1-Zeb			WT-PBS	WT-Zeb	shRela/p65-Zeb	shIfbar1-Zeb			WT-PBS	WT-Zeb	shRela/p65-Zeb	shIfbar1-Zeb
	CD4 on CD45 %	12.4	20.8	23.9	23.4		Activated CD4	0.75888	3.9104	5.7121	0.77454		PD-1 CD4	0.50096	0.35776	0.55687	1.10916		PD-L1 CD4	3.95415	7.96069	7.50586	2.12788		Treg	3.5836	6.552	3.8001	5.7564
		13.9	15.1	27.4	22.9			1.4873	3.5334	5.0964	0.83127			0.49901	0.32918	0.48498	0.85188			4.80856	7.19896	5.5484	1.89034			3.1275	4.3941	5.8636	5.1525
		9.86	13.7	11.9	10.4			0.943602	2.1509	4.3197	0.85488			0.528496	0.28633	0.31535	0.16536			2.22806	6.76053	4.80483	0.440687			2.6622	3.425	3.3915	0.88296
		15.1	19.2	21.3	10.9			0.85919	5.1072	7.3272	0.64419			0.87278	0.77184	0.94359	0.28013			3.78909	9.38165	10.7589	0.392967			4.4092	7.2768	9.3933	1.0355
		15.6	24.9	32.5	22.3			0.93288	3.5856	10.53	0.45715			1.02492	0.04233	0.92625	0.82733			4.60569	7.6739	12.9233	1.126			4.5552	7.7439	9.9125	2.6983
		WT-PBS	WT-Zeb	shRela/p65-Zeb	shIfbar1-Zeb			WT-PBS	WT-Zeb	shRela/p65-Zeb	shIfbar1-Zeb			WT-PBS	WT-Zeb	shRela/p65-Zeb	shIfbar1-Zeb			WT-PBS	WT-Zeb	shRela/p65-Zeb	shIfbar1-Zeb
	CD8 on CD45 %	25	40.8	14	1.92		Activated CD8	3.125	4.6104	1.764	0		PD-1 CD8	0.96	1.81152	0.2142	0.062976		PD-L1 CD8	5.04111	7.84675	1.56566	0.48263
		26.7	52.4	6.01	1.45			4.1919	8.4888	0.528279	0.04205			2.01318	3.668	0.11419	0.04205			5.22288	16.3445	0.51417	0.441514
		13.6	66.5	5.01	1.98			1.7272	7.714	0.62625	0.082566			0.08568	4.389	0.071142	0.041184			1.35596	15.043	0.643595	0.0827418
		19.9	42.9	4.8	3.35			2.189	8.1081	0.528	0.14003			0.89948	4.04118	0.12864	0.04221			2.5591	13.3091	1.05684	0.224078
		21.2	21.2	4.04	3.41			2.2048	2.6076	0.50096	0.099913			0.95824	1.06	0.071508	0.085591			3.09067	3.61052	0.427382	0.443273

## Sheet: Supplementary Figure 1
	Figure S1B
		Zeb	CT26					Gemcitabine	CT26					Cisplatin	CT26					Oxaliplatin	CT26					Decitabinen	CT26
		1	98.152	100	93.251	97.3421		0.01	100.432	108.042	123.701	103.944		0.1	101.143	96.5152	99.6556	101.198		0.1	105.061	100.291	99.7091	96.1024		0.1	105.608	103.166	107.822	102.314
		3	96.152	98.932	94.251	96.435		0.03	69.9912	80.0893	82.7235	91.5045		0.3	105.771	103.402	106.983	106.598		0.3	105.817	101.047	99.1274	101.862		0.3	102.428	100.61	99.4747	104.358
		10	71.6975	74.979	77.4789	83.2234		0.1	56.0881	53.6002	48.2365	54.9173		1	101.364	102.355	96.7355	102.466		1	105.992	105.643	101.862	99.1856		1	97.0897	91.6383	102.655	101.292
		30	62.435	66.7448	69.8723	70.3132		0.3	48.917	56.6735	50.6732	64.2836		3	70.3444	87.0386	72.1625	69.7383		3	71.4951	75.509	76.847	99.5346		3	83.745	91.2408	83.5179	90.4458
		100	51	48.0526	54.7949	49.798		1	32.4641	40.6959	45.0863	37.6921		10	24.3939		22.4105	25		10	40.0814	41.8848	49.7964	41.3613		10	68.1289	60.6899	69.9461	70.7411
		300	8.456	10.367	7.798	8.432		3	20.2327	20.6717	25.6476	26.233		30	3.29201	5.82645	5.22039	5.0551		30	23.9674	25.4799	34.555	26.6434		30	50.4117	50.4117	61.201	62.9614
								10	9.98829	13.647	12.9153	11.1591								100	18.9645	17.1611	23.502	26.2362		100	20.4117	20.4117	21.201	22.9614
		Zeb	B16F10					Zeb	MC38
		0	99.152	100	94.351	101.3		0	98.7098	99.768	101.832	104
		1	100	91.2582	82.5962	89.58		1	100	98.787	99.6288	99.123
		3	99.5116	93.8317	85.321	86.19		3	92.5518	72.6753	77.8295	86.324
		10	79.0395	79.1258	84.9213	75.432		10	37.7659	31.5697	33.8808	43.07
		30	65.3643	71.6095	75.743	62.45		30	16.9354	14.5928	18.1223	20.134
		100	55.6777	54.7876	50.6521	48.982		100	11.6854	9.6804	8.22944	14.324
	Figure S1C
			DMSO			Zeb
	Ifnb1 fold change	B16F10	1	1	1	1.93	2.784	1.952
		CT26	1	1	1	1.72	2.123	2.078
		MC38	1	1	1	3.253	2.628	2.567
			DMSO			Zeb
	Cxcl10 fold change	B16F10	1	1	1	12.807	14.513	12.78
		CT26	1	1	1	3.24	3.029	2.638
		MC38	1	1	1	14.591	16.857	14.693
			DMSO			Zeb
	IFNB1 fold change	A375	1	1	1	2.002	3.14	2.102
		WM-266-4	1	1	1	1.72	2.123	2.098
			DMSO			Zeb
	CXCL10 fold change	A375	1	1	1	12.807	14.513	12.814
		WM-266-4	1	1	1	3.24	3.029	2.638

## Sheet: Supplementary Figure 2
	Figure S2E
		PBS	Zeb			PBS	Zeb			PBS	Zeb
	CD11b+ MFI	105	185		CD80+ MFI	2359	8153		CD86+ MFI	481	585
		96.4	158			2177	4272			332	750
		102	130			3266	5246			488	970
		103	125			3113	4955			672	549
		107	160			886	6160			188	616
	Figure S2F
		PBS	Zeb			PBS	Zeb			PBS	Zeb
	CD11b+ MFI	43.6	92.5		CD80+ MFI	1016	3201		CD80+ MFI	535	1204
		23.1	73.2			568	2917			430	956
		20.5	89.9			616	3107			377	497
		27	51.4			585	1394			437	772
		20.5	74.5			528	2975			401	1183

[truncated: 3 more sheets: Supplementary Figure 3, Supplementary Figure 7, Supplementary Figure 10]
